# Supplementary material for: Biomechanical performance of resin composite on dental tissue restoration: A finite element analysis
Source: PLoS One. 2023 Dec 21;18(12):e0295582. doi: 10.1371/journal.pone.0295582 (PMC10734934; doi:10.1371/journal.pone.0295582)
Supplement: S1 Dataset — (ZIP) [file pone.0295582.s001.zip]

Archive with 8 entries (7 files):
- Minimal dataset/
- Minimal dataset/Last Figure.xlsx
- Minimal dataset/max princ in dentine.xlsx
- Minimal dataset/max princ in enamel.xlsx
- Minimal dataset/min princ in dentine.xlsx
- Minimal dataset/min princ in enamel.xlsx
- Minimal dataset/Young's modulus 1.xlsx
- Minimal dataset/Young's modulus 2.xlsx
