# Supplementary material for: Biomechanical performance of resin composite on dental tissue restoration: A finite element analysis
Source: PLoS One. 2023 Dec 21;18(12):e0295582. doi: 10.1371/journal.pone.0295582 (PMC10734934; doi:10.1371/journal.pone.0295582)
Supplement: S1 Dataset — (ZIP) [file pone.0295582.s001.zip › Minimal dataset/Last Figure.xlsx]

## Sheet: Feuil1
				Restorative Materials	Max. Von Mises stress (MPa)
					Cavity I (Enamel)	Cavity II (Enamel)	Cavity III (Enamel)	Cavity I (RP)	Cavity II (RP)	Cavity III (RP)
				GCC	46.01	43.64	44.67	10.9	16.21	13.77
				C10	45.07	42.16	40.4	12.5	16.4	14
				C14	42.1	39.85	34.26	14.96	16.7	14.08
				C18	39.65	38.1	30.03	16.88	17.27	13.94
				C122	37.54	37.02	26.92	18.45	19.28	15.54
				C26	35.7	36.2	24.5	19.79	21.14	15.66
				Amalgam	31.9	34.5	20.41	21.34	23.96	16.93
