# Supplementary material for: Biomechanical performance of resin composite on dental tissue restoration: A finite element analysis
Source: PLoS One. 2023 Dec 21;18(12):e0295582. doi: 10.1371/journal.pone.0295582 (PMC10734934; doi:10.1371/journal.pone.0295582)
Supplement: S1 Dataset — (ZIP) [file pone.0295582.s001.zip › Minimal dataset/max princ in dentine.xlsx]

## Sheet: Feuil1
				Restorative Materials	Max. Principal stress (MPa)
					Cavity Class I	Cavity Class II MO	Cavity Class II MOD
				Infected tooth	7.87	24.09	28.04
				GCC	2.68	6.54	7.37
				C10	2.6	5.77	6.11
				C14	2.55	4.57	4.78
				C18	2.48	3.91	4.06
				C122	2.43	3.8	3.54
				C26	2.37	3.72	3.14
				Amalgam	2.34	3.54	2.76
