# Supplementary material for: Biomechanical performance of resin composite on dental tissue restoration: A finite element analysis
Source: PLoS One. 2023 Dec 21;18(12):e0295582. doi: 10.1371/journal.pone.0295582 (PMC10734934; doi:10.1371/journal.pone.0295582)
Supplement: S1 Dataset — (ZIP) [file pone.0295582.s001.zip › Minimal dataset/max princ in enamel.xlsx]

## Sheet: Feuil1
				Restorative Materials	Max. Principal stress (MPa)
					Cavity Class I	Cavity Class II MO	Cavity Class II MOD
				Infected tooth	20.43	25.2	120
				GCC	17.73	15.33	27.66
				C10	17.38	14.7	23.12
				C14	16.72	14.2	18.4
				C18	16.3	13.95	15.36
				C122	16	13.69	13.24
				C26	15.7	13.47	11.68
				Amalgam	15.48	13.03	10.38
