# Supplementary material for: Biomechanical performance of resin composite on dental tissue restoration: A finite element analysis
Source: PLoS One. 2023 Dec 21;18(12):e0295582. doi: 10.1371/journal.pone.0295582 (PMC10734934; doi:10.1371/journal.pone.0295582)
Supplement: S1 Dataset — (ZIP) [file pone.0295582.s001.zip › Minimal dataset/min princ in dentine.xlsx]

## Sheet: Feuil1
				Restorative Materials	Min. Principal stress (MPa)
					Cavity Class I	Cavity Class II MO	Cavity Class II MOD
				Infected tooth	40.2	46.84	81
				GCC	26.25	49.91	22.65
				C10	24.49	44.9	21
				C14	21.24	42.86	17.24
				C18	19.1	41.39	14.56
				C122	17.44	40.28	14.07
				C26	16.3	39.41	14.3
				Amalgam	15.1	37.6	14.66
