# Supplementary material for: Biomechanical performance of resin composite on dental tissue restoration: A finite element analysis
Source: PLoS One. 2023 Dec 21;18(12):e0295582. doi: 10.1371/journal.pone.0295582 (PMC10734934; doi:10.1371/journal.pone.0295582)
Supplement: S1 Dataset — (ZIP) [file pone.0295582.s001.zip › Minimal dataset/min princ in enamel.xlsx]

## Sheet: Feuil1
				Restorative Materials	Min. Principal stress (MPa)
					Cavity Class I	Cavity Class II MO	Cavity Class II MOD
				Infected tooth	48.06	58.27	202.25
				GCC	50.87	46.17	41.06
				C10	49.62	43.68	39.13
				C14	46.27	42	34.2
				C18	43.41	40.71	30.52
				C122	40.9	39.6	27.53
				C26	38.7	38.66	25.07
				Amalgam	34.4	37.3	20.24
