# Supplementary material for: Biomechanical performance of resin composite on dental tissue restoration: A finite element analysis
Source: PLoS One. 2023 Dec 21;18(12):e0295582. doi: 10.1371/journal.pone.0295582 (PMC10734934; doi:10.1371/journal.pone.0295582)
Supplement: S1 Dataset — (ZIP) [file pone.0295582.s001.zip › Minimal dataset/Young's modulus 1.xlsx]

## Sheet: Feuil1
				Filler volume ratio (%)	Young's modulus (MPa)
					Counto	Guth	Einstein	Lower bound	Nanoidentation tests (Zha et al.)
				0	3150	3150	3150	3150	3150
				1	3378	3233	3228	3180	3300
				2.2	3547	3344	3323	3217	3560
				3	3644	3426	3386	3242	3750
				4.5	3809	3594	3504	3291	3809
				5.5	3911	3717	3583	3324	4100
