# Supplementary material for: Biomechanical performance of resin composite on dental tissue restoration: A finite element analysis
Source: PLoS One. 2023 Dec 21;18(12):e0295582. doi: 10.1371/journal.pone.0295582 (PMC10734934; doi:10.1371/journal.pone.0295582)
Supplement: S1 Dataset — (ZIP) [file pone.0295582.s001.zip › Minimal dataset/Young's modulus 2.xlsx]

## Sheet: Feuil1
				Filler volume ratio (%)	Young's modulus (MPa)
					Counto	Guth	Paul	Lower bound
				10	4538	4576	3403	3673
				20	5524	6790	5126	4066
				30	6636	9932	6752	4610
				40	7995	14000	8579	5323
				50	9758	19000	10822	6296
				60	12190	24925	13779	7704
				70	15816	31778	17986	9923
